# Supplementary material for: Hyperspectral image classification network based on multiscale spatial-spectral fusion and semantic enhancement encoder
Source: Sci Rep. 2026 Apr 25;16:19142. doi: 10.1038/s41598-026-46407-y (PMC13279937; doi:10.1038/s41598-026-46407-y)
Supplement: Supplementary file 1 — Supplementary Information. [file 41598_2026_46407_MOESM1_ESM.zip]

Archive with 2 entries (2 files):
- pu/PaviaU.mat
- pu/PaviaU_gt.mat
